# Supplementary material for: Microfluidic Diffusion Sizing Applied to the Study of Natural Products and Extracts That Modulate the SARS-CoV-2 Spike RBD/ACE2 Interaction
Source: Molecules. 2023 Dec 13;28(24):8072. doi: 10.3390/molecules28248072 (PMC10745392; doi:10.3390/molecules28248072)
Supplement: Supplementary file 1 [file molecules-28-08072-s001.zip]

Archive with 1 entries (1 files):
- molecules-2719130-supplementary.pdf
